# Supplementary material for: Diverse MR1-restricted T cells in mice and humans
Source: Nat Commun. 2019 May 21;10:2243. doi: 10.1038/s41467-019-10198-w (PMC6529461; doi:10.1038/s41467-019-10198-w)
Supplement: Supplementary file 4 — Source Data [file 41467_2019_10198_MOESM4_ESM.xlsx]

## Sheet: Figure 1B
Figure 1B
% MR1-5-OP-RU+ TCRβ+ cells of T cells:		THYMUS				SPLEEN				LN				LUNG				LIVER
		WT	HET	KO		WT	HET	KO		WT	HET	KO		WT	HET	KO		WT	HET	KO
MR1-5-OP-RU+ TCRβ+ cell frequencies were derived from all T cells (T cell gate) whereas values on flow cytometry plots in figure 1B depicted were from a B220- gate ( illustrated in Supplementary Figure 7).		0.016	0.012	0.001		0.13	0.083	0.005		0.13	0.1	0.004		0.39	0.14	0.019		0.28	0.14	0.028
		0.015	0.015	0.001		0.095	0.1	0.013		0.2	0.097	0.009		0.3	0.36	0.027		0.23	0.1	0.015
		0.00988	0.009	0.0005		0.11	0.049	0.007		0.19	0.15	0.001		0.69	0.23	0.02		0.33	0.097	0.041
		0.0073	0.00797	0.0005		0.046	0.033	0.004		0.087	0.058	0.002		0.87	0.16	0.032		0.87	0.15	0.022
		0.006	0.011	0.001		0.065	0.031	0.004		0.15	0.088	0.00242		2.39	0.12	0.15		1.19	0.13	0.058
		0.006	0.013	0.001		0.06	0.065	0.005		0.045	0.093	0.003		3.17	0.11	0.087		0.37	0.35	0.014
		0.006	0.003	0.0004		0.23	0.064	0.009		0.37	0.1	0.006		0.9	0.97	0.005		0.24	0.13	0.00675
		0.005		0.0008		0.087	0.047	0.00921		0.34		0.006		0.34	0.074	0.014			0.14
# MR1-5-OP-RU+ TCRβ+ cells		THYMUS				SPLEEN				LN				LUNG				LIVER
		WT	KO			WT	HET	KO		WT	HET	KO		WT	HET	KO		WT	HET	KO
		3636.88	2233.21			7210	2270	273		122000	86400	37100		12900	9390	1090		11000	1150	363
		5916.12	3385.62			10100	4280	929		199000	574000	3230		19100	11800	1160		3730	643	144
		2596.82	2159.33			12100	2770	333		1010000	119000	1860		31800	25100	354		4460	1070	250
		2194.96	421.211			13500	1240	632		73600	276000	1130		11200	8360	286		2660	3180	56.3
		3298.08	1266.3			5730	1530	411		93600	436000	624		27000	4590	841			3770
		3740	869.519				2800				494000				7110				1150
		3350	271				3920				16700				4380				3110
			690				4840				39200				7580

## Sheet: Figure 5B
Figure 5B
	% MR1-5-OP-RU+ TCRβ+ cells of T cells:
	TRAJ33-/- Uninfected	TRAJ33-/- Infected	Mr1-/- Uninfected	Mr1-/- Infected
	0.13	0.29	0.05	0.04
	0.09	0.12	0.09	0.02
	0.06	0.04	0.02	0.02
	0.05	0.14	0.04
		0.11
		0.67
		0.13
	# of MR1-5-OP-RU+ TCRβ+ cells
	TRAJ33-/- Uninfected	TRAJ33-/- Infected	Mr1-/- Uninfected	Mr1-/- Infected
	17100	117000	5490	9600
	15700	39600	13400	8000
	5590	14200	1860	7210
	3940	57900	4650
		42300
		378000
		78400

## Sheet: Figure 6B
Figure 6B
Donor	Conv	MAIT	MAIT ISO	MAIT-like	MAIT-like ISO	Not
1	0.204426	1	0.17176	0.787144	0.226554	0.247629
2	0.304054	1	0.177365	0.670608	0.221284	0.383446
3	0.238347	1	0.145127	0.712924	0.377119	0.269068
4	0.20452	1	0.184181	1.07684	0.254237	0.180791
5	0.288462	1	0.196154	0.746154	0.125385	0.525
6	0.371508	1	0.444134	0.614525		0.407821
7	0.283247	1	0.300518		0.398964	0.26943
8	0.291727	1	0.179971	1.01016	0.204644	0.380261
9	0.438806	1	0.480597	0.608955	0.522388	0.477612
10	0.373469	1	0.244898	1.06327	0.587755	0.387755
11	0.527859	1	0.416422	1.10557		0.651026
12	0.459459	1	0.230541	0.513514	0.475676	0.548649
13	0.186598	1	0.0914433	0.993814	0.00925773	0.184536
14	0.137066	1	0.0496139	1.14189	0.0719112	0.156371
15	0.165517	1	0.187586	0.965517	0.197241	0.162759
16	0.387013	1	0.324675	1.12727	0.405195	0.361039
17	0.435514	1	0.371963	0.73271	0.252336	0.386916
18	0.436464	1	0.436464	0.948435	0.406998	0.434622

## Sheet: Figure 6C
Figure 6C
% total CD3+ abT cells						% MR1-5-OP-RU tet+ abT cells
Donor	MAIT cells	TRAV1-2- MR1 Tetramer+ cells	MAIT-like	non-MAIT-like		Donor	MAIT cells	TRAV1-2- MR1 Tetramer+ cells	MAIT-like	non-MAIT-like
1	2.39	0.015	0.00425	0.011		1	99.1611	0.618102	0.1766	0.441501
2	1.51	0.013	0.00759	0.00584		2	98.5706	0.876691	0.495521	0.38117
3	1.12	0.016	0.00294	0.013		3	98.1282	1.40384	0.25737	1.14647
4	7.22	0.014	0.00529	0.00893		4	99.5485	0.196096	0.072966	0.12313
5	5.11	0.12	0.078	0.055		5	97.5	2.42	1.45	0.98
6	0.31	0.01	0.00228	0.008		6	96.2633	3.20285	0.711744	2.4911
7	1.21	0.00836	0.000398	0.00797		7	99.2154	0.686499	0.03269	0.653808
8	12.3	0.012	0.00853	0.00373		8	99.6568	0.099303	0.06908	0.030223
9	2.23	0.015	0.00196	0.013		9	98.8346	0.678379	0.086972	0.591407
10	0.47	0.011	0.00129	0.00947		10	97.7558	2.1544	0.2693	1.8851
11	1.41	0.021	0.00117	0.02		11	98.2245	1.47501	0.081945	1.39306
12	2.49	0.055	0.00449	0.051		12	97.0199	2.15139	0.175299	1.9761
13	5.13	0.015	0.00201	0.013		13	99.5405	0.292067	0.038942	0.253125
14	4.99	0.023	0.00268	0.021		14	99.3348	0.464028	0.053384	0.410644
15	2.9	0.036	0.00407	0.031		15	98.4	1.58	0.16	1.42
16	6.18	0.00865	0.000201	0.00845		16	99.4823	0.139132	0.00323562	0.135896
17	0.99	0.017	0.00188	0.016		17	97.4562	1.71429	0.184332	1.52995
18	5.04	0.021	0.000679	0.019		18	99.4	0.57	0.069	0.5

## Sheet: Figure 6D
Figure 6D
Conventional						MAIT						MAIT-like						non-MAIT-like
Donor	CD4	CD8	DN	DP		Donor	CD4	CD8	DN	DP		Donor	CD4	CD8	DN	DP		Donor	CD4	CD8	DN	DP
1	65.4	33.1	0.51	1		1	3.76	83.6	8.41	4.25		1	0	100	0	0		1	10	90	0	0
2	78.4	20.4	0.62	0.6		2	1.45	47.1	50.2	1.22		2	3.85	65.4	30.8	0		2	35	65	0	0
3	53.6	44.8	0.9	0.69		3	1.1	82.2	15.8	0.95		3	9.09	63.6	27.3	0		3	8.16	89.8	2.04	0
4	73.5	25.1	0.62	0.72		4	2.61	78.7	15.6	3.17		4	6.25	75	12.5	6.25		4	7.41	92.6	0	0
5	64.8	31.9	2.1	1.2		5	2.31	68	27.6	2.1		5	0	3.14	94.8	2.09		5	8.17	30.8	11.1	50
6	72.5	25.9	1.03	0.66		6	0.74	76.7	21.4	1.11		6	0	25	75	0		6	7.14	92.9	0	0
7	69.3	28.5	1.44	0.75		7	1.48	58.2	36.1	4.18		7						7
8	61.3	36.7	1.51	0.48		8	2.11	61.7	34.8	1.39		8	0	46.9	50	3.12		8	21.4	71.4	7.14	0
9	57.9	40.5	1.16	0.37		9	0.48	81	17.9	0.6		9	0	40	60	0		9	11.8	82.4	2.94	2.94
10	72	25.7	1.57	0.75		10	15.6	51.3	31.5	1.56		10	0	33.3	66.7	0		10	38.1	57.1	4.76	0
11	66.3	30.3	1.54	1.83		11	4.7	70.4	23.5	1.42		11						11
12	67.1	29.3	0.88	2.74		12	1.69	89	7.98	1.35		12	0	54.5	18.2	27.3		12	38.7	37.9	9.68	13.7
13	64.2	33.1	2.04	0.62		13	1.6	71.4	25.8	1.2		13	0	70	30	0		13	7.69	83.1	3.08	6.15
14	70.8	26.9	1.65	0.63		14	5.08	81.6	11.8	1.52		14	0	100	0	0		14	18	62	4	16
15	55	40.1	1.81	3.06		15	1.21	79.1	18.2	1.54		15	2.56	69.2	28.2	0		15	8.59	85.5	3.52	2.34
16	66.1	30.6	1.7	1.61		16	2.22	72	25.2	0.57		16	0	100	0	0		16	7.14	85.7	0	7.14
17	43.2	53.2	3.09	0.53		17	0.57	68.5	30.2	0.68		17	0	80	20	0		17	13.3	69.9	1.2	15.7
18	47.7	48.3	3.03	0.91		18	2.99	81	15.1	0.87		18	13.8	44.8	37.9	3.45		18	3.82	80.9	4.58	10.7

## Sheet: Figure 6E
Figure 6E
Donor	MAIT-like	Non-MAIT-like
1	28.6	0
2	56.5	0
3	18.3	0
4	37.2	0
5	47.9	0
6	22.2	0
7	4.76	0
8	69.6	0
9	12.8	0
10	12.5	0
11	5.56	0
12	8.15	2.86
13	13.3	6.45
14	11.5	0
15	13.2	6.47
16	2.33	0
17	10.8	2
18	18.1	2.4
